# Supplementary material for: Mechanism of Sugarbeet Seed Germination Enhanced by Hydrogen Peroxide
Source: Front Plant Sci. 2022 Apr 25;13:888519. doi: 10.3389/fpls.2022.888519 (PMC9082935; doi:10.3389/fpls.2022.888519)
Supplement: Supplementary file 2 [file Table_3.XLSX]

## Sheet: Sheet1
Table S2. Expression levels and functions of differentially expressed genes (DEGs) under H2O2 treatment and water control in sugarbeet lines F1004 and F1015
Gene ID	Expression in F1004 of water control					Expression in F1004 of H2O2 treatment					Expression in F1015 of water control					Expression in F1015 of H2O2 treatment					Gene product	Biological function
	day 1	day 2	days 3&4	days 5&6	days 7&8	day 1	day 2	days 3&4	days 5&6	days 7&8	day 1	day 2	days 3&4	days 5&6	days 7&8	day 1	day 2	days 3&4	days 5&6	days 7&8
Genes upregulated under H2O2 treatment
104887727	0.9	-	1.5	1.7	1.1	1.2	4.4	7.3	7.4	2.7	0.9	2.5	1.7	1.7	1.4	5	7.4	11.3	11	6.6	protein TIFY 8	Transcription regulation
104887754	0.7	-	0.5	0.4	0.6	1	2.4	2.4	1.5	0.5	0.7	0.4	0.2	0.2	0.2	1.5	1.6	2.7	1.2	0.4	DDT domain-containing protein DDR4	Transcription regulation
104888402	0.3	-	1	1	0.5	2.8	3.5	3.9	3.7	1.1	0.4	0.8	0.9	0.7	0.8	3.2	4.7	5.4	5.2	2.4	VIN3-like protein 2	Transcription regulation
104890156	0.1	-	0.7	0.6	0.3	0.9	2	2.1	1.4	0.3	0.5	1.8	1.4	1.3	1.9	3.8	5.4	4.6	3.2	1	LOB domain-containing protein 6	Transcription regulation
104891599	0.5	-	0.7	0.6	0.7	0.6	2.1	3.1	2.4	1	0.4	0.4	0.2	0.1	0.1	2.3	2.7	3.1	3.6	0	transcription factor bHLH94	Transcription regulation
104898265	1.1	-	2.5	2	2	5.4	7.1	6.6	4.6	4.3	1.2	2	2.2	1.1	0.8	4.2	4.7	4.4	2.7	2.8	transcription repressor OFP6	Transcription regulation
104898597	0.5	-	1.4	3.7	1.6	0.5	6	13.7	10.9	4.6	0.9	3.6	1.2	1.6	1.7	12.8	18.6	22.4	9.3	2.9	probable histone H2B.1	Transcription regulation
104899740	0.5	-	0.5	0.4	0.7	1.2	3.3	2.9	2.9	0.5	0.7	0.6	0.6	0.2	0.1	2.4	4.7	2.9	2.8	1.3	guanine nucleotide-binding protein subunit gamma 3-like	Transcription regulation
104903006	0.3	-	0.3	0.4	0.2	0.5	0.7	2	1.5	0.4	0.2	0.4	0.3	0.5	0.2	0.4	1.3	2.7	1.2	0.5	protein DEK	Transcription regulation
104889132	1.5	-	3.2	3.6	3.9	1.6	7.2	7.5	6.6	3.5	1.1	1.6	1.5	2	1.9	4	5.5	7	7.1	2.2	histone arginine demethylase JMJD6	Signal transduction
104900864	0.4	-	1.2	1	0.7	1.4	2.5	2.4	2.1	0.9	0.1	0.4	0.3	0	0.3	2.3	2.2	2	2.8	0.7	probably inactive receptor-like protein kinase	Signal transduction
104887710	2	-	1.8	1.7	1	2.5	4.2	5.3	5.6	1.3	1	0.8	0.3	0.2	0.1	3.6	4.9	4.8	7.8	1.6	probable LRR receptor-like serine/threonine-protein kinase	Phytohormone-signal pathway
104896997	2.2	-	7.3	5.9	4.6	4.6	13.7	16.6	20.4	8.7	1.9	4.2	3.8	3.4	2.2	11.2	27.2	30.3	34.7	9.4	methionine S-methyltransferase	Biosynthesis
104899731	2.4	-	2.6	4.6	4	3.9	4.4	8.2	8.3	3.4	3.6	3.7	3.8	3.5	2.8	7.9	10.9	7.9	5.9	4.1	nucleoside diphosphate kinase 5	Biosynthesis
104903266	2.9	-	3.3	4.2	1.9	2.9	15.8	37.6	13.3	1.5	2.7	11.7	12.6	5.5	6.3	6.9	35.3	52	23.8	1.4	omega-3 fatty acid desaturase, chloroplastic	Biosynthesis
104898282	0.5	-	0.1	1.3	0.7	0.1	2.8	12.8	3.7	0.6	0.4	0.8	0.7	0.5	0.3	2.7	6.2	8	6.7	0	lysosomal Pro-X carboxypeptidase-like	Protein catabolic
104902636	1	-	1.2	0.7	0.7	1.3	1.6	2.9	2.2	0.7	0.2	0.6	1.2	1.1	1.7	1.4	2.3	3.6	3.4	2.1	E3 ubiquitin-protein ligase MARCH6	Protein catabolic
104896102	0.8	-	1.5	0.9	1.6	0.9	2.3	3.8	4.3	1.9	0.3	1.1	1.2	1.9	1.8	2.8	3.8	5.3	6.6	3.1	pentatricopeptide repeat-containing protein	Growth regulation
104899889	2.9	-	2.6	5.8	1.2	2.6	8.7	10.6	9.2	4.9	9.4	6.9	5.4	3.3	3.2	15.5	18.6	12.8	12	6.6	ADP-ribosylation factor-like protein 2	Growth regulation
104901469	2	-	17.7	10.2	12.2	4.3	24.1	35.2	17.3	12.2	3.6	7.6	12.4	10.7	6.8	15.5	24	32.9	16.8	5	BTB/POZ domain-containing protein NPY2	Growth regulation
104884948	0.6	-	2.3	3.7	3.9	0.5	5.7	20.4	21.2	19.7	0.4	1.4	1.3	2.4	2.3	2.1	5.4	19.9	29.3	17.3	xyloglucan endotransglucosylase/hydrolase protein 9	Cell cycle and growth
104886621	4.1	-	6	9.3	6.3	5.2	22	27.2	23	9.4	4.7	6.3	4.7	5.8	4.3	22.6	25.3	31.6	25.7	8.6	tubulin gamma-2 chain	Cell cycle and growth
104887733	1	-	2.8	1	1.7	1.6	4.4	5.8	5.9	4.5	1	0.9	0.5	0.4	0.9	1.1	3.5	5.9	9.3	5.8	cyclin-A2-2	Cell cycle and growth
104888202	1.2	-	0.6	1.9	1.1	3.6	4.6	6.1	6.4	1.3	1.2	1	0.2	0.4	0.7	3.4	4.6	4.7	3.1	1.1	histone-lysine N-methyltransferase ATXR6	Cell cycle and growth
104889350	0.9	-	3.3	6.1	6.8	1.3	6.8	21.2	28.4	19.3	0.5	2.3	1.4	1.6	0.5	6.1	11.4	9.8	12	0.4	casein kinase II subunit alpha	Cell cycle and growth
104889469	0.3	-	0.3	0.4	0.5	0.2	1.2	1.8	2	1.6	0	0.2	0.2	0.2	0.3	1	1.5	2	2.4	0.9	condensin complex subunit 1	Cell cycle and growth
104889572	0	-	0.9	2.8	3.8	0	1.5	9.8	7.7	1.8	0.1	0.7	0.9	0.6	0.6	0.5	4.3	12.7	7	0.5	casein kinase II subunit alpha	Cell cycle and growth
104891308	0	-	0.1	0.2	0.1	0	1	3.6	4.5	1	0	0.1	0.3	1.3	0.2	0.7	3.2	9.2	6.3	3.7	protein trichome birefringence-like 41	Cell cycle and growth
104891725	0.8	-	1	1.4	1.2	0.4	3	4.5	3	1.6	0.8	1.2	1.4	1.7	1.9	2.3	4.4	7.3	4	0.4	denticleless protein homolog	Cell cycle and growth
104892185	2.3	-	9.4	9.5	7.9	3.4	15.4	30.1	24.6	7.2	6.1	9	8.8	8.5	6.4	14.2	17.2	22.4	18.6	10.3	protein trichome birefringence-like 23	Cell cycle and growth
104892819	1	-	1.6	1.1	1.3	0.6	3.3	5.4	3.9	2.4	0.7	0.7	1.2	1.4	1	2.5	3.5	6.2	3.3	1.2	cell division control protein 7	Cell cycle and growth
104893967	0.1	-	0.8	3.4	2.9	0.3	0.9	5.7	8.7	3.4	0.1	0	0.1	0.7	0.1	0.1	1.3	3.2	1.6	0.3	UDP-glucose 6-dehydrogenase 1	Cell cycle and growth
104896622	2.8	-	4.6	9.1	16.6	1.2	6.3	71.2	44.1	16.5	1.5	1.7	1.8	3.5	0.5	3.9	29	67.2	38	2.2	xyloglucan endotransglucosylase/hydrolase 2	Cell cycle and growth
104897472	2.6	-	3.9	2.8	2.8	3.3	8.4	12.2	11	5.7	1.2	0.8	1.4	1.5	1.5	3.7	6.4	9.1	8.6	5.7	coiled-coil domain-containing protein SCD2	Cell cycle and growth
104897961	1.5	-	5.2	4.1	4.6	1.2	6.3	14.8	16.1	12.3	0.6	1.4	0.6	0.8	0.5	6.5	8	14.5	15.1	11.8	probable LRR receptor-like serine/threonine-protein kinase	Cell cycle and growth
104898707	0.1	-	0.4	0	0.8	0.2	1.4	2.8	6.3	0.5	0.1	0.4	0	0.3	0	1.4	2.7	3.8	8	4.9	fasciclin-like arabinogalactan protein 11	Cell cycle and growth
104898957	0.8	-	1.8	1.8	1.7	1.4	2.8	5.2	3.9	1.2	1	1.6	2.4	2.7	2.1	3	4.2	7.8	6.4	2	wee1-like protein kinase	Cell cycle and growth
104901168	0.3	-	0.6	0.3	0.4	0	1.4	2.8	1.9	1	0.3	0.3	0.2	0.3	0.5	1.5	2	2.8	1.6	0.6	protein BREAST CANCER SUSCEPTIBILITY 1 homolog	Cell cycle and growth
104901220	1	-	2.2	2.1	1.8	2.1	3.2	4.9	6	3.4	1.4	1.5	1.2	1.2	0.8	2.8	4.5	4.9	7.7	6.3	187-kDa microtubule-associated protein AIR9	Cell cycle and growth
104902260	3.1	-	3.6	3.4	4.8	2.5	5.8	9.8	7.8	2.8	2.4	3.2	2.5	2.5	1.8	4.8	8.3	10.7	4.9	1.5	putative cyclin-A3-1	Cell cycle and growth
104907426	0.3	-	0.2	0.3	0.4	0.2	1	3	2.5	1.3	0.4	1	1	1.6	0.9	3.1	2.8	2.5	1.7	0.3	protein SIEVE ELEMENT OCCLUSION B-like	Cell cycle and growth
104908247	1.3	-	3.3	1.3	1.8	1.3	2.5	6.9	4.1	1.5	0.7	0.7	1.5	1.9	1.3	1.5	4.7	6.2	5.5	4	leucine-rich repeat extensin-like protein 2	Cell cycle and growth
104908923	2.1	-	1.8	2.3	1.9	0.9	4.9	6.8	8.5	2.8	1.5	1.9	2.6	2.3	2.2	5.2	5.7	5.6	4.1	3.3	cell division control protein 45 homolog	Cell cycle and growth
104886674	2.6	-	8.3	14.8	10.4	7.2	49.9	40.2	37.4	9.1	8.5	7.3	5.5	3.9	3.5	8	29.9	23.9	14.7	8.3	replication protein A 32 kDa subunit A	DNA replication
104889975	0.6	-	0.7	0.4	0.5	0.4	4.2	4	4	1.6	0.5	0.4	0.5	0.2	0.3	2	3.2	4.1	5.3	2.1	origin of replication complex subunit 1B	DNA replication
104890190	1.7	-	4.6	4.3	3.8	2.4	8.7	9.5	10	9.6	1.6	1.5	1.5	2.1	2.1	6.1	7.2	7.5	10.1	4.9	phospholipase A(1) LCAT3	DNA replication
104894762	1	-	9.5	9.3	8.2	8.6	32.8	32.7	23.3	8.4	5.7	8	5.9	3.7	2.5	17.8	26.3	28.9	19.7	7.9	DNA replication licensing factor MCM7	DNA replication
104895290	1.3	-	5.4	5	3.6	4.1	12.7	14.9	18.8	10.9	1.3	2.5	1.6	1.7	1.9	7.2	11.1	11.2	15.4	7.3	DNA replication licensing factor MCM2	DNA replication
104895393	7.5	-	7.7	12.4	7.6	7.6	23.5	28.2	20.6	11.5	4.6	10	9	7.8	5.4	10.5	26	28.1	16.1	6.6	flap endonuclease 1	DNA replication
104899222	4.2	-	4.4	4.2	2.1	1.1	14.8	16.5	10.9	2.3	3	4.8	4.9	3.8	2.2	15	15.3	25.8	12.5	2.3	BRCA1-associated RING domain protein 1	DNA replication
104901364	2.6	-	9.7	8	6.2	4.1	36.3	25.5	24	6.7	3.5	4.5	4.5	4.2	3.3	12.7	15.6	22.5	15.6	7.5	DNA replication licensing factor	DNA replication
104904548	0.6	-	0.5	0.4	0.5	0.7	1.2	1.4	1.8	1.4	0.6	0.3	0.4	0.5	0.5	2.1	3.6	3.9	2.2	1	ATP-dependent DNA helicase Q-like 4A	DNA replication
104907896	3.5	-	3.8	4.2	2.3	2.3	18.7	19.9	15.3	4.2	3	5.3	4.5	2.6	2.2	18	17.2	30.2	10.5	1.9	replication protein A 70 kDa DNA-binding subunit B	DNA replication
104908542	3.2	-	3.1	4.2	4.4	3	8.6	8.1	5.8	3.6	2.4	3	3.2	2.8	3.5	3.7	7.1	7.3	5.4	2.9	DNA-(apurinic or apyrimidinic site) lyase	DNA replication
104885330	3.2	-	8	9.2	11.8	4.2	17.9	21.3	12.6	11.8	3.3	6.5	3.7	6.4	5.4	14	30	35.7	14.2	4.1	histone H2A-beta, sperm	Chromosome organiztion
104891702	0.2	-	1.1	0.7	0.8	0.2	1.6	2.2	2.8	1.6	0.3	0.3	0.4	0.7	0.5	1.1	2.5	4.7	4.1	2.2	condensin complex subunit 2	Chromosome organiztion
104907459	0.8	-	1.9	4.1	2.9	1.2	5.9	10.9	9.5	4.9	3.6	3.7	3.2	4.9	4.8	6.1	13.7	14.1	8.5	3.9	histone H3	Chromosome organiztion
104886818	0.4	-	0.4	2.8	3.8	0.2	1.5	6.3	3.5	3.3	0	0	0.1	0.3	0.1	0.2	1.4	3.9	1.4	0.2	serine carboxypeptidase-like clade II	Metabolic process
104888349	0.3	-	4.7	13.7	17.8	0.4	4.3	37	73.4	3.5	2.9	1.9	4.7	5.3	3.5	4.1	20.9	58.1	34.7	1	alpha-glucosidase	Metabolic process
104890160	1.4	-	1.5	1.9	0.9	0.9	6.2	10.9	12.4	6.7	0.6	0.9	0.3	0.2	0.1	4.3	5.6	8.6	4.6	4.1	beta-hexosaminidase 3	Metabolic process
104890527	1.3	-	8.2	6.3	3.7	0.9	17.1	27.6	16.8	6	0.7	1.7	1.4	1.1	1.4	9.2	11.4	18.5	15.2	12.6	beta-galactosidase 10	Metabolic process
104890528	0.9	-	1	0.6	1.2	1	1.9	2.8	4.4	3.4	0.2	0.3	0.5	0.9	0.8	3.7	3	3.3	5.5	1.2	beta-galactosidase 6	Metabolic process
104892649	1.3	-	2.5	6.2	2.8	1	13.2	35	55.2	12.1	0.7	1.2	0.7	0.8	0.7	8.8	14.4	22.7	19	12	probable beta-D-xylosidase 7	Metabolic process
104895815	1	-	2.3	1.5	2.7	1.3	3.5	5.5	5.1	2.2	0.9	1.2	2.2	4	2.4	4.1	5.9	8.5	18.4	11.3	alpha-1,4 glucan phosphorylase L-2 isozyme, chloroplastic/amyloplastic	Metabolic process
104896086	1.9	-	7	9.2	5.1	3.3	14.5	37.4	42.4	6.6	2.7	5.5	4.3	4.9	3.2	23.4	29.3	55.4	27	19.6	4-alpha-glucanotransferase, chloroplastic/amyloplastic	Metabolic process
104898193	0.1	-	0.1	1.1	0.5	0.7	1.7	11.5	9.4	0	0.5	0.6	0.2	0.1	0.2	1.4	3.6	6.4	2.2	0.7	GDSL esterase/lipase	Metabolic process
104900011	6.4	-	10.3	7.6	5.1	7.2	32.9	40.1	38.3	6.9	4	6.3	4.3	5.1	4.2	15	44.9	70.5	30	15.9	alpha-glucan phosphorylase, H isozyme	Metabolic process
104900784	1.8	-	4.3	5.2	3.3	3.1	8.9	14.2	15.1	4.9	4.1	5.4	5.2	3.2	2.8	8.9	12	26.7	20.7	13.3	glucan endo-1,3-beta-glucosidase 5	Metabolic process
104906123	0.5	-	0.4	0.8	1.3	0.5	2	2.6	1.4	0	0.4	0.8	0.3	0.7	0	2.5	2.2	6.4	2.5	3.6	long-chain-alcohol O-fatty-acyltransferase-like	Metabolic process
104907199	3.4	-	6.4	6.3	6.7	4.2	9.1	12.7	12.3	6	3.9	8.5	8.3	6	5	11.7	16.7	23.1	21.8	12.5	7-methylguanosine phosphate-specific 5'-nucleotidase	Metabolic process
104903216	4.2	-	5.8	6.6	5.4	5.2	19.9	16	12.1	5.5	4	9.1	5.7	5.2	4.8	15.6	19.8	27.7	15.7	9.5	serine/arginine-rich splicing factor SR34A	Translation modification
Novel_G003453	0	-	0.4	0.7	0	0	0	9	2.3	0.7	0	0	0	0	1.1	2.3	6.8	8.1	6.1	0	small subunit ribosomal protein S4	Translation modification
104889504	0.8	-	1.2	0.5	1	0.9	4.2	9.1	9.5	6.2	1	2.5	1.6	1.1	0.5	5.9	9.3	12.7	9.1	6.1	probable auxin efflux carrier component 1b	Transporter
104893635	1.4	-	4.1	1.9	2.5	2.1	10.3	19.9	9.6	3.8	1.4	3.2	3.1	2.5	1.7	6.4	14.1	15.4	10.6	3.1	probable auxin efflux carrier component 1c	Transporter
104888742	1.6	-	2.5	2.2	1.9	3.6	6.1	4.9	4.2	3.6	0.9	1.3	1	0.8	0.4	2.7	3.8	6.3	3.2	0.2	receptor-like protein kinase 2	Defense response
104904332	0.3	-	1.7	2.5	1.4	0.3	6.2	14.2	21.9	4.5	0.4	1.6	1.3	1.5	1.1	5.7	11.8	12.2	8.1	1	isoflavone reductase-like protein	Defense response
104894341	0.9	-	2.1	1.9	2.4	0.6	3.7	6.9	3.3	1.9	2	2.9	4.2	3.4	3.2	1.8	6.3	10.1	7.3	4	copper methylamine oxidase	Oxidative stress response
104898195	5.7	-	6.7	9.4	4.8	9.8	16.6	32.2	17.6	11.8	5.1	8.5	5.4	1.7	1.3	18.5	27.2	31.6	21.3	10.9	CBL-interacting serine/threonine-protein kinase 14	Oxidative stress response
104898542	3.6	-	3.2	3.9	3.5	3.1	6.1	9.3	7.6	3.3	2.5	3.9	4.8	3.4	2.3	8	10.7	13.2	12.6	6.9	acyl-CoA-binding domain-containing protein 5	Oxidative stress response
104905747	1.5	-	1.1	1.7	1.2	0.8	3.8	6	5.8	1.9	0.6	0.9	0.6	0.7	0.6	3.6	5.5	6.8	3.8	1.1	cytochrome c oxidase assembly protein subunit 19	Oxidative stress response
104907457	2.7	-	1.8	6.8	3.8	1.2	8.7	19.1	21.1	0.2	1.7	4.6	3	3.3	3.3	16.1	32.8	43.5	27.7	3.8	cytochrome P450 77A2-like	Oxidative stress response
104908514	19.2	-	3.6	1.9	5.6	38.2	8.6	9.3	16.7	10.8	1.3	1.5	0.7	0.6	1.3	3.3	3.2	6.7	1.7	3.5	NADH-ubiquinone oxidoreductase chain 1	Oxidative stress response
104908745	3	-	1.6	3.6	2.3	2.6	1.6	3.1	3.6	2.9	1.1	1.7	2.6	3	3.1	3.5	4.4	7.1	5.1	3.9	putative L-ascorbate peroxidase 6	Oxidative stress response
104892038	0.2	-	5.5	8.2	6.6	0	11.6	52.1	10.6	5.1	0.7	5.7	3.8	1.6	2.5	1.3	17.7	25.7	5.7	0	14 kDa proline-rich protein DC2.15	Response to cold
104894880	2	-	2.7	2	3.5	2.2	5.7	11.6	11	6.5	1.2	1.7	2.1	1	0.9	3.1	6.5	12.8	10.8	7.7	phosphatidylinositol 3,4,5-trisphosphate 3-phosphatase and protein-tyrosine-phosphatase PTEN2A	Osmotic stress/ water deprivation
104883768	0.6	-	3.1	3.1	4.2	0.3	9.5	23.4	9.8	4.3	2.3	3.8	3.4	3.9	1.5	1.4	8.7	16.4	10.4	5.2	hypothetical protein	Unknown
104890546	1.1	-	2.1	1.4	1.8	0.9	4.2	6.5	5.4	3.1	0.5	1.7	1.4	1.5	1.5	3.6	6	8.2	7	3.5	hypothetical protein	Unknown
104893903	0.9	-	2.2	1.4	2.7	1.4	7.6	19.3	20.9	3.9	1.7	3.2	3	2.5	2.7	9.4	21.8	22.8	21.7	7.5	serine carboxypeptidase-like 45	Unknown
104894950	3.7	-	4.4	4.1	4.3	4.4	7.7	10.9	9.5	5.5	3.5	3.8	3.2	1.7	2.6	5.7	7.1	9	7.8	3.8	hypothetical protein	Unknown
104902690	0.6	-	6.2	4.6	5.4	0.8	9.4	16.9	10.5	2.6	3.1	5.2	7	6.4	2.8	4.1	11.6	21.1	17.4	7.5	hypothetical protein	Unknown
Genes downregulated under H2O2 treatment
104889991	98.3	-	61.6	59.1	50.6	115.4	53.9	35	18.9	24.4	100.8	58.5	59.3	54.2	59.1	69.8	50.4	35.8	33	15	nuclear transcription factor Y subunit A-1	Transcription regulation
104905776	38.2	-	11.4	11.9	9.7	27.9	8.8	2.2	0.9	2.5	27.1	11.8	22.4	14.5	15.6	16.5	3.9	0.8	2.6	1.7	NAC domain-containing protein 89	Transcription regulation
104908207	87.7	-	86.2	62.9	72.3	81.5	113.3	52.2	29.3	25.9	68.7	56.7	51.7	33.5	42.6	80.8	40.3	27.5	27	12.2	nucleolar protein 53 (LOC104908207)	Transcription regulation
104905135	177.6	-	58.3	60.5	46.4	138.3	40.7	12.9	2.3	3.6	277.5	86.2	55.3	21.4	16.8	251.9	68.2	3.1	14.4	2.4	signal peptidase complex catalytic subunit SEC11C	Signal transduction
104893378	165.8	-	91.9	135.1	118.5	116.5	44.2	12.9	3.8	11.3	230.1	139.5	154.3	131.7	160.7	135.2	51.5	13	14.7	0.6	gibberellin-regulated protein 2-like	Phytohormone-signal pathway
104900528	389	-	149.6	112.5	112	331.2	77.5	13.7	4	9.6	87.5	41.3	49.6	27.4	28.3	103.6	8.9	0.4	5.5	4.6	protein MOTHER of FT and TFL1	Phytohormone-signal pathway
104900529	306.1	-	88.9	100.6	94.2	207.7	53.5	15	10.7	18.1	864.8	439.8	410.3	226	175.7	84.8	32.3	5.3	13.1	5.5	protein MOTHER of FT and TFL1-like	Phytohormone-signal pathway
104884137	16.3	-	5.1	4.7	3.7	13.6	5.3	2.4	1.1	0.8	21.7	14.7	17.6	9.7	8.7	16.8	8	3.4	4.7	2.4	3-isopropylmalate dehydratase small subunit 3	Biosynthesis
104884749	59.7	-	32.1	29.9	23.1	48.8	21.2	13.4	10.5	11.2	79	47.2	46.3	34.7	31.7	69	28.2	12.5	24.2	13.1	4a-hydroxytetrahydrobiopterin dehydratase	Biosynthesis
104894171	23.8	-	17.6	18.5	17.7	31.2	27.8	15.1	9.5	3.4	17.1	10.1	7.9	5.8	6.3	21.6	8.9	4.1	6	2.9	diphthamide biosynthesis protein 3	Biosynthesis
104906743	66.3	-	64.4	45.8	47.6	52.8	57.1	25.6	18.4	19.9	33.8	26.5	33	27.4	23.8	32.3	17.8	14.8	15.3	9.9	DEAD-box ATP-dependent RNA helicase 35	Biosynthesis
104892062	414.9	-	233.2	215.2	168.5	285.8	209.3	144.6	74.3	36	356.8	261.5	330	240.5	282	446.6	163.1	64.5	88.9	14.1	vacuolar-processing enzyme	Protein catabolic
104902417	582	-	222.1	168.3	141.6	479.7	235.8	168.9	63.8	28	525.3	409.3	359.2	177.9	192.3	757.1	333.8	117.2	155.8	26.1	probable cysteine protease RD19D	Protein catabolic
104884571	74.1	-	75.2	67.6	73.5	82.7	83.4	36.9	20.9	19.2	64.6	90.2	80.3	65.2	51.7	52.8	44.1	24.7	17.9	9.8	protein ROOT INITIATION DEFECTIVE 3	Growth regulation
104887936	151.5	-	41.2	35.2	35.6	96.4	20.7	4.6	4.4	7.2	734.9	776.7	588.4	286.5	198.3	376	112.9	34.9	57.8	4.9	13S globulin seed storage protein 1	Growth regulation
104891105	272.3	-	42	32.7	34.3	116.6	32.7	3.1	2	5.6	536.4	207.9	157	127.6	67.6	185.8	40.2	7.9	31.8	6.4	11S globulin subunit beta	Growth regulation
104892431	70.6	-	36.2	35.4	31.6	60	42.4	37	21.6	9.4	62.9	33.7	32.8	28.1	24.5	68.7	43.8	25.4	28.8	9.4	putative transferase, mitochondrial	Growth regulation
104886758	120.5	-	109.8	96.3	113.9	146.6	90.6	56.7	41.2	53.4	110.3	118.2	137.4	163.1	148.3	100.3	70.4	57.2	38	30.8	inosine-5'-monophosphate dehydrogenase 2	Cell cycle and growth
104891477	98.9	-	61.3	57.1	53.5	84.6	62.7	40.1	23.2	21.9	103.7	84.3	93.5	62.3	62.7	88.9	42.1	24.3	35.3	17.3	26S proteasome non-ATPase regulatory subunit 5	Cell cycle and growth
104891652	35.3	-	8.8	6.2	8.1	22	4.8	1.9	5.3	1.7	7.4	15.7	11.1	5.7	5.1	35.2	13	10.6	16.9	2	cellulose synthase-like protein G2	Cell cycle and growth
104892491	206.6	-	68.6	65.9	69.9	164.6	32.1	12.2	11.4	5.9	388.1	189.9	203.5	117.4	94.1	68.5	13.1	4.1	5.8	0.6	probable xyloglucan endotransglucosylase/hydrolase protein 25	Cell cycle and growth
104898543	18.9	-	27.2	21.8	18.5	20.4	18.5	10.9	4.8	2.2	24.8	21.1	25	30.2	20.9	38.4	12.5	4.2	7.1	1.1	probable glycosyltransferase At5g03795	Cell cycle and growth
104899415	47.5	-	45.9	44.8	29.4	53.7	27.7	11.7	5.2	1.2	88	84.1	80.8	64.7	60.6	36.6	21.7	13.4	10.5	1.7	serine/threonine-protein kinase ULK4	Cell cycle and growth
104902791	131	-	38.4	26.1	18.5	90.8	16	4.3	2.7	2.4	84.1	65.7	81.9	30.7	39.7	39.8	22.5	3.3	10.8	3.5	glycine-rich cell wall structural protein-like	Cell cycle and growth
104903253	26.3	-	16.9	14.7	13.7	16.2	17.5	15.3	8.9	5	11.7	12.8	13.1	10.3	9.9	18.2	15.3	8.9	8.2	7.7	DNA polymerase epsilon subunit C	DNA replication
104889051	115.3	-	38.2	33.4	30	70.6	25.1	12.8	10.3	6.3	63.2	35.1	46.8	38.3	29.1	33.9	16.3	15	13.4	6	probable GTP-binding protein OBGC2	Metabolic process
104889118	107.7	-	41.5	27.6	29.7	75.6	35.5	12.4	4.9	2.8	31.9	33	43	24.7	23.8	59.1	20.5	6.7	10.8	5.9	cytosolic sulfotransferase 5-like	Metabolic process
104892159	231.6	-	109.6	73.3	62.3	186.5	50.9	10.4	2.5	6.2	116.9	58.3	68.7	37.1	27.1	71.2	19.1	4.9	14.2	5.3	probable protein phosphatase 2C 51	Metabolic process
104895692	532.3	-	210	199	177.1	434.7	101.5	23.9	6.9	25.5	124.6	97.3	86.8	56.6	55.1	130.4	42.3	8.8	18.9	7.7	succinate dehydrogenase [ubiquinone] iron-sulfur subunit 3, mitochondrial	Metabolic process
104896022	34.7	-	15	14.9	10.3	28.5	21.6	9.6	3	4.6	25.3	12.9	12.7	13	11.6	26	8.8	3.4	5.9	3	lanC-like protein GCL1	Metabolic process
104897825	62	-	17.5	12	10.7	45.7	11.9	5	3	6.7	48.2	23.3	22.4	15	9.2	67.7	16.5	10.5	24.5	6.3	ATP-dependent 6-phosphofructokinase 2	Metabolic process
104898561	109	-	41.6	42.5	30.8	92.3	40.2	36	24.3	1.6	92.7	95.2	70.6	40.8	36.2	163	109.2	59.9	48.6	6.7	GDSL esterase/lipase At5g03820	Metabolic process
104901321	1551.3	-	505.4	491.4	445	1244.8	315.2	92.3	36	69.2	1538.1	850.9	878.2	504.1	425.1	786.8	191.3	55.1	100	37.2	oil body-associated protein 2A	Metabolic process
104901767	205.1	-	114.7	94.8	83.3	151.5	78.2	53	33	29.2	236.2	145.4	227.7	117.9	163.2	135.4	48.7	27.2	33.3	12	HD domain-containing protein 2	Metabolic process
104904887	110.5	-	54	40.5	36.8	87.3	41	24.4	8.1	2.9	94.4	83.2	99.8	86.1	89.2	129.1	73.5	28.6	35	4.2	probable protein phosphatase 2C 28	Metabolic process
104886962	42.4	-	33.9	26	29.9	36.7	36.8	22.2	12.3	7.1	23.3	25.6	25	14.8	16.5	28.7	18.9	14.6	12.2	5.7	protein gar2	Translation modification
104899082	161.7	-	145.9	162.6	162.8	197.8	180.7	89.9	51.5	29.3	164.3	210.9	211.2	141.4	167.2	145.7	100.1	62.7	57.6	19.3	nucleolar protein 16	Translation modification
104903482	88.5	-	44.1	28.6	41.4	93.8	12.5	3.4	1.4	4.4	97.5	65.2	66.9	60.3	81	19.4	12.7	3	7.1	0.9	translation factor GUF1, mitochondrial	Translation modification
104908339	58.2	-	16.8	13.8	14.5	42	9.6	3.3	3.7	9.4	79.2	63.8	68.5	39.6	31.3	43.4	11.8	2.8	4.5	7.9	glutamyl-tRNA(Gln) amidotransferase subunit A	Translation modification
104884971	29.3	-	11.6	8.8	9.5	21.2	6.8	2.2	3	3.9	33.3	10.1	7.3	7.3	4.6	19.3	3.9	0.4	0.7	0.3	bidirectional sugar transporter SWEET4-like	Transporter
104889387	64.2	-	57.7	55.6	50.9	74.7	47.6	16.9	12.6	8.5	22.2	12.7	22.3	18.1	21.4	10.1	4.3	4.5	3.6	1.1	protein TIC 20-I, chloroplastic	Transporter
104892520	83.9	-	36.9	33.5	30	59.5	29.6	10.5	2.1	2.2	19.8	11	19.4	13.5	12.6	19.2	4	0.4	2.7	0.3	ran-binding protein 1 homolog b	Transporter
104896525	32.8	-	36.7	30.3	33.3	27.2	17.7	5.7	1.3	4.4	49.6	41.4	43.8	32.9	37.4	15	6.4	5.7	5.2	2.5	vacuolar protein sorting-associated protein IST1	Transporter
104897528	462.6	-	225	178.8	152.8	445	184.5	142	60	35.7	298	176.5	217.1	116	120.8	233.1	125	60.5	106.7	11.6	superkiller protein 3	Defense response
104902693	320.4	-	80.7	64.1	64.5	230.9	36.3	16.6	5.8	2.5	101.3	41	57.4	32.6	30.7	69.6	31.3	21.6	20.9	5.1	NDR1/HIN1-like protein 12	Defense response
104908111	671.5	-	262.6	206.6	195.6	396.9	115.8	68.7	55.1	43.8	572.1	470.8	632	498.1	528.5	531.4	227.7	90.7	122.9	9.2	vicilin-like antimicrobial peptides 2-2	Defense response
104887880	91.3	-	45.4	37.4	34	45.5	20.4	10.8	16.5	6.7	60.4	31.8	89.3	61.8	72.5	23.9	3.5	1.1	3	0.9	cytochrome P450 83B1-like	Oxidative stress response
104890851	655.6	-	502.5	528.8	513.9	497.2	305.8	137.2	91.4	173.8	950.3	449.9	413.7	344.2	363.8	388.1	126.9	17.1	42.9	19.7	mitogen-activated protein kinase kinase kinase ANP1	Oxidative stress response
104890852	1557.6	-	600.7	488.5	474.8	1093	280.9	73.6	34.9	60.2	1880.1	957.2	962.4	620	352.7	879.8	117.2	12.7	72	51.1	glucose and ribitol dehydrogenase homolog 1	Oxidative stress response
104890854	1465.6	-	404.7	332.2	281.9	1198.3	202	33.3	15.2	29	1796.4	658.2	480.9	257.5	182.5	281.3	55	4.4	13.5	12.9	glucose and ribitol dehydrogenase	Oxidative stress response
104892286	92.3	-	61	62.6	69.1	63.8	18.2	15.9	13.5	11.9	165.6	127.4	137.9	138.5	177.6	69.2	23.3	4.7	7.5	2.5	glutathione S-transferase T1	Oxidative stress response
104894323	50.7	-	19.6	11	8.7	41.9	18.3	7.2	2.9	2.6	16	8.1	7.3	3.5	2.6	27.4	8.5	3.2	7.4	2.1	galactinol--sucrose galactosyltransferase	Oxidative stress response
104894642	115.2	-	171.5	185.2	192.6	148.2	39.3	25.4	7.1	6.2	196.3	158.4	228.1	180.3	153.7	75	36.7	18.5	12.8	3	1-aminocyclopropane-1-carboxylate oxidase homolog 1	Oxidative stress response
104898246	53.4	-	38.8	29.9	23.5	45.3	40.6	24.5	12.1	4.9	78.4	99	90.2	47.8	27.7	185.1	96.3	32.3	65.1	6.6	aldose reductase	Oxidative stress response
104892504	103.8	-	51.4	47.3	46.5	90.1	35.2	7.3	16.7	22.5	197.5	164.4	127.3	115.8	92.4	62.5	31.7	11.6	22.3	6.7	transcription factor TGA4	Response to cold
104892634	141.3	-	68.9	45.4	39.5	121.5	80.1	30.8	10.8	3.9	46.7	31.8	28.7	15.2	13.9	47.9	24.4	16.8	10.7	5.4	growth-regulating factor 3	Response to cold
104895479	25.1	-	18.4	16.2	21.5	24	13.1	9.9	7.4	8	26.3	25	31.5	21.2	25.8	16.3	10.2	8.3	7.4	5.9	cold and drought-regulated protein CORA	Response to cold
104908279	331.4	-	151	145	97.6	316.3	184.5	61.7	13.4	23.4	269.6	116.4	112.7	92.1	84.8	202.7	45.5	11	23	12.4	HVA22-like protein e	Response to cold
104891796	27.2	-	14.4	13	15.8	24.9	21.5	9.3	7	4.9	11.6	4.9	5.8	4.9	5.7	42	14.6	4.6	12.2	1.9	sodium/hydrogen exchanger 4	Osmotic stress/ water deprivation response
104886589	1726.1	-	887.3	646.5	615.2	1566	362.9	47.4	18.1	49.4	1579.4	622.6	701.4	303.2	259.2	711.1	94.4	7.5	26.1	11.2	17.1 kDa class II heat shock protein	Osmotic stress/water deprivation response
104892560	57.7	-	49.1	48.9	33.1	85.4	58.7	32.2	7.7	5.3	38.5	47.7	24	13.5	15.4	58.5	30.3	12	8.2	1.6	dehydration-responsive element-binding protein 2E	Osmotic stress/water deprivation response
104897885	227.7	-	72.7	66.4	55.9	165.1	64.6	33.2	12.2	10.1	353.1	238.9	211.6	140.4	122.7	370.9	109.6	11.2	30.4	7.4	11-beta-hydroxysteroid dehydrogenase-like 5	Osmotic stress/water deprivation response
104900130	55.9	-	53.3	42.8	38.6	85.4	17.3	5.3	5	4.1	56.9	14.7	19.4	21.7	17.9	15.7	3.2	5.9	2.3	1.9	17.4 kDa class I heat shock protein	Osmotic stress/water deprivation response
104903935	829.1	-	1006.8	778.9	863.2	785.6	750.8	242.9	76.6	144	930.1	489	647.2	334	306.2	352.4	129.6	55.7	50.9	35.6	protein EARLY-RESPONSIVE TO DEHYDRATION 7, chloroplastic	Osmotic stress/water deprivation response
104904563	88.9	-	32.6	26.4	23.8	65.7	15.2	2.1	1.1	0.9	42.7	14	20.4	10.7	7.8	10	1	0.2	0.3	0.9	26.5 kDa heat shock protein, mitochondrial	Osmotic stress/water deprivation response
104907154	70	-	12.9	9	10	55.1	6.8	1.8	1.4	1.3	29.9	10.7	9	5.7	2.5	19.3	3.1	1.2	1.9	0.4	organic cation/carnitine transporter 4	Osmotic stress/water deprivation response
104908220	289.7	-	78.8	66	57.8	247.3	73.1	18.2	8.4	5.9	266.7	99.3	74.1	38.3	32.1	257.9	64.2	7.6	21.4	9.7	oleosin 1	Osmotic stress/water deprivation response
104908280	36.8	-	7.3	7.5	9	20.9	6.3	1.2	1	0.8	257.8	109.3	93	39.7	33	225.3	40.9	5.2	20.2	8.9	11-beta-hydroxysteroid dehydrogenase 1B-like	Osmotic stress/water deprivation response
104908283	29.4	-	10.9	7.2	6.8	21.8	7.2	0.8	0.3	0.9	24.1	6	7.3	5.3	1.8	17.9	3.1	0.8	2.2	0.4	11-beta-hydroxysteroid dehydrogenase 1B	Osmotic stress/water deprivation response
104883290	131.4	-	83.7	67.1	95.7	111.5	48.1	34.7	35.5	33.1	58.7	35	37.1	46.2	48.3	51	23.5	18.6	18.6	17	ethylene-responsive transcription factor 4	Cell protection
104895520	105.4	-	58.4	42.9	42.9	80.1	48.6	31.4	30.9	44	24.7	24.3	40.1	38.6	51.6	31.7	19.6	18.3	17.3	9.8	AP2-like ethylene-responsive transcription factor AIL6	Cell protection
104904314	1667.8	-	623.5	501.6	515.8	1407.7	388.7	165.8	104.4	73.2	857.9	585.2	637.5	548.4	559	643.3	198	89.3	107	45.3	late embryogenesis abundant protein	Cell protection
104889714	1602.9	-	592.1	443.2	419	1212.1	300.5	77.1	32.4	84.7	1197.4	432	459.3	248.5	189.1	683.9	116.1	20	70.3	52.1	oil body-associated protein 1A	Unknown
104893398	308.4	-	88.6	64.9	58.4	182.7	65.8	23.2	9.1	8.4	129.9	60.3	75.5	49.5	31.4	89.6	32.3	15.7	29	4.8	hypothetical protein	Unknown
104896768	74.1	-	56.7	48.1	45.8	69.8	64.4	36.1	30.6	23.8	42.5	41.6	45.9	33	37.5	52.8	28.7	19.9	19.8	11.2	surfeit locus protein 2	Unknown
104898501	551.2	-	305.1	231.3	163.5	492.9	142.7	84.1	56.2	47.5	1804.1	940.5	825.1	411.7	387.1	697.5	264.6	166.6	160.4	66.9	hypothetical protein	Unknown
104899696	23.2	-	13.7	16.1	17.1	21	13.2	12.6	11.6	9.4	35.8	32.8	28.4	28.2	28.2	43.3	21.7	14.9	10.8	8.1	hypothetical protein	Unknown
104901121	75.5	-	50	42.3	56.2	55.2	24.2	12.4	10.8	27.4	66.3	42.4	71.3	50.3	65.8	24.9	7.1	5.9	7.9	9.1	uncharacterized	Unknown
104901782	149	-	70.8	56.3	50.7	94.9	49	20.6	9	10.3	56.8	34.8	24.8	16	13.7	66.1	21.8	9	13	5.9	hypothetical protein	Unknown
104902557	321.7	-	126.2	109.6	87.9	305.7	151.9	33.4	14.2	21.1	74.7	45.4	30.2	18.3	17.1	90.5	16.2	2.3	5.7	2.7	hypothetical protein	Unknown
104907651	671.1	-	394.2	337.8	262.3	546.2	364.8	207.9	60.2	39.2	1341.9	509.3	273.4	191.1	180.5	981.2	335.4	97.4	127.4	28.2	hypothetical protein	Unknown
104908644	128.9	-	108.2	94.3	88.8	109.2	69.6	31.5	17	26	167.1	89	63.1	42.4	53.6	124.7	34	6.9	16.8	10.1	hypothetical protein	Unknown
Novel_G002335	35	-	19.4	13.2	11.5	32	20.8	8	2.6	3.3	48.5	42.1	27.6	24	24.5	21	10.5	5.7	5.2	3.2	hypothetical protein	Unknown
* Expression levels are normalized FPKM (fragment per kilobase of transcript per million reads mapped) values.

## Sheet: Sheet2
F1015P1	F1015P2	F1015P3&4	F1015P5&6	F1015P7&8		F1015W1	F1015W2	F1015W3&4	F1015W5&6	F1015W7&8
5	7.4	11.3	11	6.6		0.9	2.5	1.7	1.7	1.4
1.5	1.6	2.7	1.2	0.4		0.7	0.4	0.2	0.2	0.2
3.2	4.7	5.4	5.2	2.4		0.4	0.8	0.9	0.7	0.8
3.8	5.4	4.6	3.2	1		0.5	1.8	1.4	1.3	1.9
2.3	2.7	3.1	3.6	0		0.4	0.4	0.2	0.1	0.1
4.2	4.7	4.4	2.7	2.8		1.2	2	2.2	1.1	0.8
12.8	18.6	22.4	9.3	2.9		0.9	3.6	1.2	1.6	1.7
2.4	4.7	2.9	2.8	1.3		0.7	0.6	0.6	0.2	0.1
0.4	1.3	2.7	1.2	0.5		0.2	0.4	0.3	0.5	0.2
4	5.5	7	7.1	2.2		1.1	1.6	1.5	2	1.9
2.3	2.2	2	2.8	0.7		0.1	0.4	0.3	0	0.3
3.6	4.9	4.8	7.8	1.6		1	0.8	0.3	0.2	0.1
11.2	27.2	30.3	34.7	9.4		1.9	4.2	3.8	3.4	2.2
7.9	10.9	7.9	5.9	4.1		3.6	3.7	3.8	3.5	2.8
6.9	35.3	52	23.8	1.4		2.7	11.7	12.6	5.5	6.3
2.7	6.2	8	6.7	0		0.4	0.8	0.7	0.5	0.3
1.4	2.3	3.6	3.4	2.1		0.2	0.6	1.2	1.1	1.7
2.8	3.8	5.3	6.6	3.1		0.3	1.1	1.2	1.9	1.8
15.5	18.6	12.8	12	6.6		9.4	6.9	5.4	3.3	3.2
15.5	24	32.9	16.8	5		3.6	7.6	12.4	10.7	6.8
2.1	5.4	19.9	29.3	17.3		0.4	1.4	1.3	2.4	2.3
22.6	25.3	31.6	25.7	8.6		4.7	6.3	4.7	5.8	4.3
1.1	3.5	5.9	9.3	5.8		1	0.9	0.5	0.4	0.9
3.4	4.6	4.7	3.1	1.1		1.2	1	0.2	0.4	0.7
6.1	11.4	9.8	12	0.4		0.5	2.3	1.4	1.6	0.5
1	1.5	2	2.4	0.9		0	0.2	0.2	0.2	0.3
0.5	4.3	12.7	7	0.5		0.1	0.7	0.9	0.6	0.6
0.7	3.2	9.2	6.3	3.7		0	0.1	0.3	1.3	0.2
2.3	4.4	7.3	4	0.4		0.8	1.2	1.4	1.7	1.9
14.2	17.2	22.4	18.6	10.3		6.1	9	8.8	8.5	6.4
2.5	3.5	6.2	3.3	1.2		0.7	0.7	1.2	1.4	1
0.1	1.3	3.2	1.6	0.3		0.1	0	0.1	0.7	0.1
3.9	29	67.2	38	2.2		1.5	1.7	1.8	3.5	0.5
3.7	6.4	9.1	8.6	5.7		1.2	0.8	1.4	1.5	1.5
6.5	8	14.5	15.1	11.8		0.6	1.4	0.6	0.8	0.5
1.4	2.7	3.8	8	4.9		0.1	0.4	0	0.3	0
3	4.2	7.8	6.4	2		1	1.6	2.4	2.7	2.1
1.5	2	2.8	1.6	0.6		0.3	0.3	0.2	0.3	0.5
2.8	4.5	4.9	7.7	6.3		1.4	1.5	1.2	1.2	0.8
4.8	8.3	10.7	4.9	1.5		2.4	3.2	2.5	2.5	1.8
3.1	2.8	2.5	1.7	0.3		0.4	1	1	1.6	0.9
1.5	4.7	6.2	5.5	4		0.7	0.7	1.5	1.9	1.3
5.2	5.7	5.6	4.1	3.3		1.5	1.9	2.6	2.3	2.2
8	29.9	23.9	14.7	8.3		8.5	7.3	5.5	3.9	3.5
2	3.2	4.1	5.3	2.1		0.5	0.4	0.5	0.2	0.3
6.1	7.2	7.5	10.1	4.9		1.6	1.5	1.5	2.1	2.1
17.8	26.3	28.9	19.7	7.9		5.7	8	5.9	3.7	2.5
7.2	11.1	11.2	15.4	7.3		1.3	2.5	1.6	1.7	1.9
10.5	26	28.1	16.1	6.6		4.6	10	9	7.8	5.4
15	15.3	25.8	12.5	2.3		3	4.8	4.9	3.8	2.2
12.7	15.6	22.5	15.6	7.5		3.5	4.5	4.5	4.2	3.3
2.1	3.6	3.9	2.2	1		0.6	0.3	0.4	0.5	0.5
18	17.2	30.2	10.5	1.9		3	5.3	4.5	2.6	2.2
3.7	7.1	7.3	5.4	2.9		2.4	3	3.2	2.8	3.5
14	30	35.7	14.2	4.1		3.3	6.5	3.7	6.4	5.4
1.1	2.5	4.7	4.1	2.2		0.3	0.3	0.4	0.7	0.5
6.1	13.7	14.1	8.5	3.9		3.6	3.7	3.2	4.9	4.8
0.2	1.4	3.9	1.4	0.2		0	0	0.1	0.3	0.1
4.1	20.9	58.1	34.7	1		2.9	1.9	4.7	5.3	3.5
4.3	5.6	8.6	4.6	4.1		0.6	0.9	0.3	0.2	0.1
9.2	11.4	18.5	15.2	12.6		0.7	1.7	1.4	1.1	1.4
3.7	3	3.3	5.5	1.2		0.2	0.3	0.5	0.9	0.8
8.8	14.4	22.7	19	12		0.7	1.2	0.7	0.8	0.7
4.1	5.9	8.5	18.4	11.3		0.9	1.2	2.2	4	2.4
23.4	29.3	55.4	27	19.6		2.7	5.5	4.3	4.9	3.2
1.4	3.6	6.4	2.2	0.7		0.5	0.6	0.2	0.1	0.2
15	44.9	70.5	30	15.9		4	6.3	4.3	5.1	4.2
8.9	12	26.7	20.7	13.3		4.1	5.4	5.2	3.2	2.8
2.5	2.2	6.4	2.5	3.6		0.4	0.8	0.3	0.7	0
11.7	16.7	23.1	21.8	12.5		3.9	8.5	8.3	6	5
15.6	19.8	27.7	15.7	9.5		4	9.1	5.7	5.2	4.8
2.3	6.8	8.1	6.1	0		0	0	0	0	1.1
5.9	9.3	12.7	9.1	6.1		1	2.5	1.6	1.1	0.5
6.4	14.1	15.4	10.6	3.1		1.4	3.2	3.1	2.5	1.7
2.7	3.8	6.3	3.2	0.2		0.9	1.3	1	0.8	0.4
5.7	11.8	12.2	8.1	1		0.4	1.6	1.3	1.5	1.1
1.8	6.3	10.1	7.3	4		2	2.9	4.2	3.4	3.2
18.5	27.2	31.6	21.3	10.9		5.1	8.5	5.4	1.7	1.3
8	10.7	13.2	12.6	6.9		2.5	3.9	4.8	3.4	2.3
3.6	5.5	6.8	3.8	1.1		0.6	0.9	0.6	0.7	0.6
16.1	32.8	43.5	27.7	3.8		1.7	4.6	3	3.3	3.3
3.3	3.2	6.7	1.7	3.5		1.3	1.5	0.7	0.6	1.3
3.5	4.4	7.1	5.1	3.9		1.1	1.7	2.6	3	3.1
1.3	17.7	25.7	5.7	0		0.7	5.7	3.8	1.6	2.5
3.1	6.5	12.8	10.8	7.7		1.2	1.7	2.1	1	0.9
1.4	8.7	16.4	10.4	5.2		2.3	3.8	3.4	3.9	1.5
3.6	6	8.2	7	3.5		0.5	1.7	1.4	1.5	1.5
9.4	21.8	22.8	21.7	7.5		1.7	3.2	3	2.5	2.7
5.7	7.1	9	7.8	3.8		3.5	3.8	3.2	1.7	2.6
4.1	11.6	21.1	17.4	7.5		3.1	5.2	7	6.4	2.8
69.8	50.4	35.8	33	15		100.8	58.5	59.3	54.2	59.1
16.5	3.9	0.8	2.6	1.7		27.1	11.8	22.4	14.5	15.6
80.8	40.3	27.5	27	12.2		68.7	56.7	51.7	33.5	42.6
251.9	68.2	3.1	14.4	2.4		277.5	86.2	55.3	21.4	16.8
135.2	51.5	13	14.7	0.6		230.1	139.5	154.3	131.7	160.7
103.6	8.9	0.4	5.5	4.6		87.5	41.3	49.6	27.4	28.3
84.8	32.3	5.3	13.1	5.5		864.8	439.8	410.3	226	175.7
16.8	8	3.4	4.7	2.4		21.7	14.7	17.6	9.7	8.7
69	28.2	12.5	24.2	13.1		79	47.2	46.3	34.7	31.7
21.6	8.9	4.1	6	2.9		17.1	10.1	7.9	5.8	6.3
32.3	17.8	14.8	15.3	9.9		33.8	26.5	33	27.4	23.8
446.6	163.1	64.5	88.9	14.1		356.8	261.5	330	240.5	282
757.1	333.8	117.2	155.8	26.1		525.3	409.3	359.2	177.9	192.3
52.8	44.1	24.7	17.9	9.8		64.6	90.2	80.3	65.2	51.7
376	112.9	34.9	57.8	4.9		734.9	776.7	588.4	286.5	198.3
185.8	40.2	7.9	31.8	6.4		536.4	207.9	157	127.6	67.6
68.7	43.8	25.4	28.8	9.4		62.9	33.7	32.8	28.1	24.5
100.3	70.4	57.2	38	30.8		110.3	118.2	137.4	163.1	148.3
88.9	42.1	24.3	35.3	17.3		103.7	84.3	93.5	62.3	62.7
35.2	13	10.6	16.9	2		7.4	15.7	11.1	5.7	5.1
68.5	13.1	4.1	5.8	0.6		388.1	189.9	203.5	117.4	94.1
38.4	12.5	4.2	7.1	1.1		24.8	21.1	25	30.2	20.9
36.6	21.7	13.4	10.5	1.7		88	84.1	80.8	64.7	60.6
39.8	22.5	3.3	10.8	3.5		84.1	65.7	81.9	30.7	39.7
18.2	15.3	8.9	8.2	7.7		11.7	12.8	13.1	10.3	9.9
33.9	16.3	15	13.4	6		63.2	35.1	46.8	38.3	29.1
59.1	20.5	6.7	10.8	5.9		31.9	33	43	24.7	23.8
71.2	19.1	4.9	14.2	5.3		116.9	58.3	68.7	37.1	27.1
130.4	42.3	8.8	18.9	7.7		124.6	97.3	86.8	56.6	55.1
26	8.8	3.4	5.9	3		25.3	12.9	12.7	13	11.6
67.7	16.5	10.5	24.5	6.3		48.2	23.3	22.4	15	9.2
163	109.2	59.9	48.6	6.7		92.7	95.2	70.6	40.8	36.2
786.8	191.3	55.1	100	37.2		1538.1	850.9	878.2	504.1	425.1
135.4	48.7	27.2	33.3	12		236.2	145.4	227.7	117.9	163.2
129.1	73.5	28.6	35	4.2		94.4	83.2	99.8	86.1	89.2
28.7	18.9	14.6	12.2	5.7		23.3	25.6	25	14.8	16.5
145.7	100.1	62.7	57.6	19.3		164.3	210.9	211.2	141.4	167.2
19.4	12.7	3	7.1	0.9		97.5	65.2	66.9	60.3	81
43.4	11.8	2.8	4.5	7.9		79.2	63.8	68.5	39.6	31.3
19.3	3.9	0.4	0.7	0.3		33.3	10.1	7.3	7.3	4.6
10.1	4.3	4.5	3.6	1.1		22.2	12.7	22.3	18.1	21.4
19.2	4	0.4	2.7	0.3		19.8	11	19.4	13.5	12.6
15	6.4	5.7	5.2	2.5		49.6	41.4	43.8	32.9	37.4
233.1	125	60.5	106.7	11.6		298	176.5	217.1	116	120.8
69.6	31.3	21.6	20.9	5.1		101.3	41	57.4	32.6	30.7
531.4	227.7	90.7	122.9	9.2		572.1	470.8	632	498.1	528.5
23.9	3.5	1.1	3	0.9		60.4	31.8	89.3	61.8	72.5
388.1	126.9	17.1	42.9	19.7		950.3	449.9	413.7	344.2	363.8
879.8	117.2	12.7	72	51.1		1880.1	957.2	962.4	620	352.7
281.3	55	4.4	13.5	12.9		1796.4	658.2	480.9	257.5	182.5
69.2	23.3	4.7	7.5	2.5		165.6	127.4	137.9	138.5	177.6
27.4	8.5	3.2	7.4	2.1		16	8.1	7.3	3.5	2.6
75	36.7	18.5	12.8	3		196.3	158.4	228.1	180.3	153.7
185.1	96.3	32.3	65.1	6.6		78.4	99	90.2	47.8	27.7
148.8	33.9	10.4	35.7	34.5		222.4	77.4	186.6	161.7	140.3
62.5	31.7	11.6	22.3	6.7		197.5	164.4	127.3	115.8	92.4
47.9	24.4	16.8	10.7	5.4		46.7	31.8	28.7	15.2	13.9
16.3	10.2	8.3	7.4	5.9		26.3	25	31.5	21.2	25.8
202.7	45.5	11	23	12.4		269.6	116.4	112.7	92.1	84.8
42	14.6	4.6	12.2	1.9		11.6	4.9	5.8	4.9	5.7
711.1	94.4	7.5	26.1	11.2		1579.4	622.6	701.4	303.2	259.2
58.5	30.3	12	8.2	1.6		38.5	47.7	24	13.5	15.4
370.9	109.6	11.2	30.4	7.4		353.1	238.9	211.6	140.4	122.7
15.7	3.2	5.9	2.3	1.9		56.9	14.7	19.4	21.7	17.9
352.4	129.6	55.7	50.9	35.6		930.1	489	647.2	334	306.2
10	1	0.2	0.3	0.9		42.7	14	20.4	10.7	7.8
19.3	3.1	1.2	1.9	0.4		29.9	10.7	9	5.7	2.5
257.9	64.2	7.6	21.4	9.7		266.7	99.3	74.1	38.3	32.1
225.3	40.9	5.2	20.2	8.9		257.8	109.3	93	39.7	33
17.9	3.1	0.8	2.2	0.4		24.1	6	7.3	5.3	1.8
51	23.5	18.6	18.6	17		58.7	35	37.1	46.2	48.3
133.9	30.4	8.5	16.8	11.5		214.3	145.3	189.2	204.9	198.3
31.7	19.6	18.3	17.3	9.8		24.7	24.3	40.1	38.6	51.6
643.3	198	89.3	107	45.3		857.9	585.2	637.5	548.4	559
683.9	116.1	20	70.3	52.1		1197.4	432	459.3	248.5	189.1
89.6	32.3	15.7	29	4.8		129.9	60.3	75.5	49.5	31.4
52.8	28.7	19.9	19.8	11.2		42.5	41.6	45.9	33	37.5
697.5	264.6	166.6	160.4	66.9		1804.1	940.5	825.1	411.7	387.1
43.3	21.7	14.9	10.8	8.1		35.8	32.8	28.4	28.2	28.2
24.9	7.1	5.9	7.9	9.1		66.3	42.4	71.3	50.3	65.8
66.1	21.8	9	13	5.9		56.8	34.8	24.8	16	13.7
90.5	16.2	2.3	5.7	2.7		74.7	45.4	30.2	18.3	17.1
981.2	335.4	97.4	127.4	28.2		1341.9	509.3	273.4	191.1	180.5
124.7	34	6.9	16.8	10.1		167.1	89	63.1	42.4	53.6
21	10.5	5.7	5.2	3.2		48.5	42.1	27.6	24	24.5
